# Supplementary material for: Optimizing Alkyl Side Chains in Difluorobenzene–Rhodanine Small-Molecule Acceptors for Organic Solar Cells
Source: Materials (Basel). 2024 Apr 18;17(8):1875. doi: 10.3390/ma17081875 (PMC11052290; doi:10.3390/ma17081875)
Supplement: Supplementary file 1 [file materials-17-01875-s001.zip]

Archive with 1 entries (1 files):
- materials-2939676-supplementary.pdf
